# Supplementary material for: Evolution of the TGF-β Signaling Pathway and Its Potential Role in the Ctenophore, Mnemiopsis leidyi
Source: PLoS One. 2011 Sep 8;6(9):e24152. doi: 10.1371/journal.pone.0024152 (PMC3169577; doi:10.1371/journal.pone.0024152)
Supplement: Text S2 — Amino acid alignment of TGF-β receptors used in Figure 4 . Shown here are the extracellular receptor, transmembrane, and intracellular kinase domains. (NEX) [file pone.0024152.s003.nex]

#NEXUS
[!Created by MacVector on Sep 06 2010 at 11:05:50.]

BEGIN DATA;
	DIMENSIONS NTAX=53 NCHAR=572;
 	FORMAT MISSING=X GAP=- INTERLEAVE DATATYPE=PROTEIN;
MATRIX
Ml_TypeIIR    GPLRCYTTQ-------------------ENNESSSITTCKDG----EVCCVGMVN--VRL [35]
Aqu_1.227937  FESFCDSYHCLSVSLSNRLCYGTYDTSDNDAYNNDNGTCSFQ-PPRDYCFFAINN----- [54]
Ml_TypeIc     VPIDCRCSE-------------------NIDSCRKNGTCESE---FGFCYWSALV----- [33]
Aqu_1.227950  ---------------------------------MGTNSCTLN--DQFGCYLRIVV---FS [22]
Ml_TypeIb     YPITCKCT--------------------AEYCTDDTGECVAE---SGICFLVAEP----- [32]
Tad_22033     ------------------------------------------------------------ [0]
Aqu_1.227949  ------------------------------------------------------------ [0]
Tad_22452     ------------------------------------------------------------ [0]
Cin_tgfbria   EIFRCICSS-------------------TLGGCDENGMCNTS----GQCFTFMNS----- [32]
Cin_tgfbrib   PRMQCRCIG-------------------ECPDHKYNSTCDLK--PNAKCFKKLYI----- [34]
Spu_alk2      VTLQCNCDD---------------------YSCEGTNRCEAL----RKCFSSITE----- [30]
Ml_TypeIa     SMRICQCDT------------------------CQTGTCVIDLNNNTRCFVKFSL----- [31]
Tad_27560     ----------------------------------------------MESYKIYSE----- [9]
Dme_sax       PDLDMELSSASSAHLNGKELPAVPQNSVQTHPRYKCYSCEPPRDPYEFTHQCWKS---RT [57]
Tca_sax       EDDELGNEHSALPKNLETFQVNQNQITNDNVKRYKCHLCDPPCSNPTVCFQCWKS---RV [57]
178197_Nemve1 NVYRCICSD--------------------CRSNAGEQTCSTE----TGCFSSLFL----- [31]
Cin_acvrib    TALTCYCGG----------------SRENPYCERNVFNCTVP---EGVCYAMTEV----- [36]
140805_Nemve1 RQITCKCDY----------------------CQETNSTCVTK----GACLTILQR----- [29]
165860_Nemve1 QAIRCKCSE------------------HSCPGDRINDTCTTT----GKCYKKIAE----- [33]
Dme_tkv1      RSLTCYCD-------------------GSCPDNVSNGTCETR--PGGSCFSAVQY----- [34]
Bfl_221588    ----------------------------------------------MFCFLL-------- [6]
Hsa_Actr1     KLYMCVCEG---------------------LSCGNEDHCEGQ-----QCFSSLSI----- [29]
Dme_BaboA     NKIKCHCDT----------------------CKESNNICETD----GFCFTSVEK----- [29]
Hsa_TGFbr1    TALQCFCHL----------------------CTKDNFTCVTD----GLCFVSVTE----- [29]
Bfl_79754     VALQCACDR----------------------CEKTNFTCETD----GVCFKQLIL----- [29]
Spu_alk5      KDLLLYHREKTYNQSLLSPPPTYPPDLDQCRQVPQRGPCNMQ----ERRFFYNVT----- [51]
Tca_babo      QALKCKCD----------------------NCKETNYTCQTD----GYCFTSTYL----- [29]
Tca_tkv       SMRRCYCEG-------------------HCPDGQRNGTCELR--PGGKCFTTAQD----- [34]
Spu_alk3      -MLYCYCDE-------------------HCPEITRNNTCYPS--PGGWCFAQIQG----- [33]
Sko_bmpr1     KGLECYCR-------------------EMCPEGTLNNTCFTK--EGGKCFSQIQE---PG [36]
Bfl_59353     ------------------------------------------------------------ [0]
Hsa_BMPr1B    KVLRCKCHH-------------------HCPEDSVNNICSTD----GYCFTMIEE----- [32]
Dme_wit       RQYSCMSYDDDGDQDSSGELQEQQVESTPIPSEPHRRTCPDG---YTFCFTIWNQ----- [52]
104199_Nemve1 ------------------------------------------------------------ [0]
Spu_bmpII     DAIYCAYY--PADNQNDPMNPSQDEVMGVIQPDNVTIYCPEE---NDRCYSFWYT---HP [52]
Xla_bmprII    EERLCAYKD--------PNYQDQGVSESQVSLENGTVKCTKG----NICFGLWEK----- [43]
Hsa_BMPr2     QERLCAFKD--------PYQQDLGIGESRISHENGTILCSKG----STCYGLWEK----- [43]
Cin_tgfbrIIb  HCRQCSAEI-----------DANDCNSTSCTIPCPTVDCSCL----GLCYTNVIL----- [40]
Bfl_213409    ------------------------------------------------------------ [0]
Hsa_TGFbr2    ---------------------------MILPLHNLGNGVRSH----NFSFLYFIL----- [24]
Tca_wit       DFIFCAKAA------GTITHISEDGGPEEISTESPDEKCVKS-----YCYTLWKE----D [45]
Aqu_1.224888  MINVTLFI--------------------DPPDEAENAPSSFHEPSLSMIPSTVPA----- [35]
Aqu_1.224889  SCIRCSSS------SPVDCTVTPVDQYSYNYYCEAPSHCTPQNRDGYYCYASLFIRNLNS [54]
Spu_TGFII     ECLDCSEVP-------------VECDAESCVPISCTTSVPCV----GYCLIATFPDMTSS [43]
Cin_tgfbrIIa  QTLKCEHFNKNHAIRSPTDYTCKDSEIDENGSCNTTELCVKDPGRQPNCFVSWTN----- [55]
Nve_acvr2     GLQTCESFG---------------QLCHETGECNNTIVCNFR---ESHCYTLWEN----- [37]
Tad_3190      ------------------------------------------------------------ [0]
Dme_punt      GIIECEHFD-------------EKMCNTTQQCETRIEHCKMEADKFPSCYVLWSV----N [43]
Spu_actII     GSTHCHLYS------------SQECEKDGTKCGNTTEECDNKEAEIPSCYVLWKN---ET [45]
Tca_punt      VTTKCEFL------------NQTLCTDSKGANCSEIQECEKPAGKRNHCFVLWSW----- [43]
Bfl_124285    AVTGCWLDDNDCYDKSECYEHDEAPEKGMFYCCCEGNLCNQHDRSTAASYGKYKA----- [55]
Xla_acvr2a    ETKECIYYN--------------ANWEKDKTNSNGTEICYGDNDKRKHCFATWKN----- [41]
Hsa_Actr2     ETRECIYYN--------------ANWELERTNQSGLERCEGEQDKRLHCYASWAN----- [41]

Ml_TypeIIR    KVNQSVPIT----FGGCF---------HETGTCRENTCLHWPHHKSN----ASICLCKGD [78]
Aqu_1.227937  -----HKIV----TRGCSQRNP---GDIGTLICLNHWIYDPINN-------RSLYCCQGN [95]
Ml_TypeIc     -EENKILSH----ENGCIG------AHIVRHMCFSDGHQTND---------MIVRCCNTT [73]
Aqu_1.227950  SGKPRKPSV----DYGCIDSVGVI-NINPAALCNTTKDDGNDVM-------HFFCCDDYD [70]
Ml_TypeIb     DRRGVYEVV----SRGCSH------VNESIFFCSEGDNN------------IGHQCCYYH [70]
Tad_22033     ------------------------------------------------------------ [0]
Aqu_1.227949  ------------------------------------------------------------ [0]
Tad_22452     ------------------------------------------------------------ [0]
Cin_tgfbria   --AKSSENQ----KKGCFT------HNQGRMQCLEKGS-------------VAVHCCIGD [67]
Cin_tgfbrib   -NEYGEEEL----RAGCLGS-----QDDYLNQCHNKAKTEFEDP-------TAVCCNNGT [77]
Spu_alk2      --VDGIIMK----RMGCVNT-----EEQFNMFCKMHPY-------------PDILCCNRS [66]
Ml_TypeIa     -DDDNKQYT----YRSC--------TNQAILACNSQMTDRP----------FKVQCCSEN [68]
Tad_27560     ------------------------------------------------------------ [9]
Dme_sax       RHADGQVQE----SRGCSTS-----PDQLPMICSQNSLKINGPSK------RNVVCCAGD [102]
Tca_sax       RETSGLETV----TRGCTKE-----TDQLPFLCRTPSFSGQQKR-------QASDCCTGD [101]
178197_Nemve1 -LENGQSSV----TKGCLKD-----ADHYNMMCRGPRG-------------KPNRCCTHD [68]
Cin_acvrib    LPISKNILT----QRGCFRKNRL-VPYNRPFVCEPVNK-------------SNHICCKTD [78]
140805_Nemve1 DSSTGEVKR----GHACTYN-----PPADRLVCEPGYSTERPH--------QLYHCCYYN [72]
165860_Nemve1 --EEGYELI----TYGCLPP-----EEQTDMQCNTPASVHRNKI-------SVLCCNNRD [75]
Dme_tkv1      --DETTGMYEEERTYGCMPPE----DNGGFLMCKVAAVPHLHGK-------NIVCCDKED [81]
Bfl_221588    -------------FQGCFGQ-----EEQSRMSCNTPDQ-------------PTVVCCDYE [35]
Hsa_Actr1     --NDGFHVY----QKGCFQV-----YEQGKMTCKTPPSPG-----------QAVECCQGD [67]
Dme_BaboA     -NSDGSIIF----SYSCMVVKYN-MQRSKPFECLTSNERFDT---------YRIDCCKSD [74]
Hsa_TGFbr1    --TTDKVIH----NSMCIAEIDL-IPRDRPFVCAPSSKTGSV---------TTTYCCNQD [73]
Bfl_79754     ---ESSVTM----TMRCMDADRL-TPPENPFICQDSNN-------------PRFCCKTHD [68]
Spu_alk5      -------------SSSC--------QEFSYGGCDGNDNR------------FMDQESCMD [78]
Tca_babo      -SKSGGVEH----NYRCLDRSLQV-PHNNPLLCHRQNP-------------LNSCCKNED [70]
Tca_tkv       DNGDEYPLR----YYGCL--PPD--E-GGIMQCKGHLVPHAEPK-------SIECCDGSD [78]
Spu_alk3      -VEHETPIR----SYGCL--APE--EDGGLMQCKGQLSNHRISR-------TVYCCNDEP [77]
Sko_bmpr1     EDYDGEPIR----TSGCLPP-----DEGALMQCKTSEH-------------KIRCCDDSN [74]
Bfl_59353     ------------------------------------------------------------ [0]
Hsa_BMPr1B    -DDSGLPVV----TSGCLG------LEGSDFQCRDTPIPHQRR--------SIECCTERN [73]
Dme_wit       -TANGARVV----KQGCWKD-----NTDRTSICSQSECTSSAPTSKTSS--LYYCCCSGG [100]
104199_Nemve1 -------------------------------MAKSKNI-------------SGFCCCDTD [16]
Spu_bmpII     NYENEILIQ----KQGCWG------NEAKSLNCNQENCTAHSKPSENQT--SRICCCAGD [100]
Xla_bmprII    TREGEINLV----RQGCWS------HVGDPHDCYNDECVVTTPPPVNGT--YRFCCCIKD [91]
Hsa_BMPr2     -SKGDINLV----KQGCWS------HIGDPQECHYEECVVTTTPPSIQNGTYRFCCCSTD [92]
Cin_tgfbrIIb  -NFSGKHSV----QAACIQ------QLCPTRASYLNLYTKRQIEGYCDSKGVVTCECASD [89]
Bfl_213409    ------------------------------------------------------------ [0]
Hsa_TGFbr2    -------------------------EDAASPKCIMKEKKKPGET-------FFMCSCSSD [52]
Tca_wit       PNDGTKTIM----GQGCWDTSGK-PNECDRAQCLAANRPPKMNN-------TKFCCCSED [93]
Aqu_1.224888  -PSNTLRSHSFDESTGTIRSVT---GFTTSLTSIEHSSSRIISS-------IPQSTNSLT [84]
Aqu_1.224889  TDFDGHWFSFFQ-VESCEEAAGSELTDDCLSITKRVSSLEGT---------NIFCRCTED [104]
Spu_TGFII     SMTNGSDPS----SQ----------NINGMFACINETNPEIQG--------SYSCSCASD [81]
Cin_tgfbrIIa  -ESGKVEII----RKGCWSQ-----SKPCLAKCEAVTIKS-----------VFFCCCDND [94]
Nve_acvr2     -TTEGVNII----KKGCFIRNHL--ECRGDHQCLGTPRTKGGRT-------VFFCCCSDH [83]
Tad_3190      ------------------------------------------------------------ [0]
Dme_punt      ETTGILRIK----MKGCFTDM----HECNQTECVTSAEPRQGN--------IHFCCCKGS [87]
Spu_actII     SSGGGVDVM----MRGCWQNQG---DCLDMDYCMSSSPADQN---------LFFCCCVGN [89]
Tca_punt      NDNGTVSIA----LKGCFLNSE---QCYDKSECVERSPKSQKPK-------HMFCCCEGN [89]
Bfl_124285    --FGALNLCAPWTRHGCWLDDN---DCYDKSECYEHDEAPEKG--------MFYCCCEGN [102]
Xla_acvr2a    -ISGSIEIV----KQGCWLDDI---NCYNKSKCTEKKDSPD----------VFFCCCEGN [83]
Hsa_Actr2     -SSGTIELV----KKGCWLDDF---NCYDRQECVATEENPQ----------VYFCCCEGN [83]

Ml_TypeIIR    LCNQNITY--LAPP---ATEPPPTRPTKPAVYSIVGAVL--GCVAFCGLLALIAFFVHRK [131]
Aqu_1.227937  YCNESISMTTQTPSSSVTVSSTPTPTPNGLSQTYIVFISATSTFLFILILIIVGFFVFSC [155]
Ml_TypeIc     LCNKDMDSFLKRVE---NVGYTAPP---SPESNILMLIIGAAGTLLFVILAFGIYKTFSS [127]
Aqu_1.227950  YCNQDIMHSIDLNPDPSTASPTPTVSSNDPSLYIIILVTIISSCIILIPLNILFFALFIF [130]
Ml_TypeIb     YCN-DISWFTKEPTASYPPTKGPNR-----PLSYPLYIV--GIFVFIIAMTLGGMLVLRF [122]
Tad_22033     ------------------------------------------------------------ [0]
Aqu_1.227949  -------------M---ESSTVSSSSS-LPSYIIVVITV--LSVAIFLFILALLTIVFVY [41]
Tad_22452     ------------------------------------------------------------ [0]
Cin_tgfbria   LCNQ------ARIE-----------TEENNTSHLVVIII--SVFLGFVFLSAIAAFFVHR [108]
Cin_tgfbrib   MCNDYLDL--GLPE---YYDEPSDT---PVSEAVITVIAVTVPVFCFLFGLIIMFYYIRL [129]
Spu_alk2      FCNNDLQP--TFLP---TTPRITEELG-QKVTYTVLGVV--GPLIACLIALTIAAYCFKR [118]
Ml_TypeIa     YCNSDDKIPDDHVI---QSKSIDDK---ITFELGLIYILVGSVTVLFAISLLLVLVYKRC [122]
Tad_27560     ------------------------------------------------------------ [9]
Dme_sax       YCNE------GDFPELLPFDSNDVTVITADTSKMLVAVL--GPFLVIALLGAVTIFFIRR [154]
Tca_sax       FCNKDFPELPILFT-------KNMTMHSDSVLKMTAAIL--GPVVVIGTLGAIVLYLMRR [152]
178197_Nemve1 LCNKHINP--THAP----STIPPIKQEKLDVQFLIISIC--APVAALIVCLIIVYMIFRH [120]
Cin_acvrib    FCNH--------PEAMEAPTLPTTTASIQTNQDTLIVLLSVGGFLLMAMLVLVAVFYKKQ [130]
140805_Nemve1 MCNVDTNV--TLPS---KTSGRSGR---PSTAEVVAMIV--SPVLVICLATVSIIYCYQK [122]
165860_Nemve1 LCNFELDP--TFPP---PTARVDDESS-GSKKFFILFVT--AGVCTVVLVIVLVILYIRF [127]
Dme_tkv1      FCNRDLYPTYTPKL---TTPAPDLPVSSLAVFGSIIISL----SVFMLIVASLCFTYKRR [134]
Bfl_221588    MCNKNITP--TL-----RTDSDPTFAVDNELTQLVIYAV--SPIGALIILAAAAILIARF [86]
Hsa_Actr1     WCNRNITA--QLPTKGKSFPGTQNF--HLEVGLIILSVV--FAVCLLACLLGVALRKFKR [121]
Dme_BaboA     FCNKNEIM--KRIF---ETDYVPHR---LTSWEFVAIIL--GATLFICFTGTSTWYYCQR [124]
Hsa_TGFbr1    HCNK------IELP---TTVKSSPG---LGPVELAAVIA--GPVCFVCISLMLMVYICHN [119]
Bfl_79754     FCNRELNV--VLPA---SNTQVEDHEP-LGGVELAAIIA--GPICFACIVFMIVLCLCQK [120]
Spu_alk5      ACKD-----------------YRPGGPQSEIAGVAALVA--GPICLICILVTIYLLLRQS [119]
Tca_babo      YCNVHLSPRLMQKP-------QAPKFSNFTTAEIVLMSV--IPTMLLCFIGVGVYYFYKT [121]
Tca_tkv       QCNLHLKP--MYPE---RPPDVPQYGP-FDSPYIVLLTS--VTFCITLCLIVIMICYLRY [130]
Spu_alk3      NCNLKLNP--TLPP---TTPGVEDTYN-TTVQ-IALLIS--VTFCAAAFIIALTFFYLRY [128]
Sko_bmpr1     LCNIDLQPTLPPPT---TTTSPWEP---QPNQHIAWFISVPVCLIILMICVGCMLRYKKR [128]
Bfl_59353     ------------------------------------------------------------ [0]
Hsa_BMPr1B    ECNKDLHP--TLPP---LKNRDFVD---GPIHHRALLIS--VTVCSLLLVLIILFCYFRY [123]
Dme_wit       VCNAQYSVVEPAPL---ELGSNEGR---TSIASTMLGLA--GGLTALTIGIFLAVQYCRT [152]
104199_Nemve1 YCNKNFTIVEYKEK---PTRTTVHL---TSNINIIVGIV--LATLLLITILVLFFWHYNN [68]
Spu_bmpII     YCNRNVSDAYVPLP---STKPTVTQ---YKVERTILIAV--IPIFCVSVAIAIMYFIFRM [152]
Xla_bmprII    MCNVNFTE--NFTP---SDPTSASP---YSPEMTIIIAL--ASVSVLAVLIVVFFFGYRI [141]
Hsa_BMPr2     LCNVNFTE--NFPPPDTTPLSPPHS---FNRDETIIIAL--ASVSVLAVLIVALCFGYRM [145]
Cin_tgfbrIIb  DCNHMISFEPITID---DEDIIIED---KYDSSIIVGVL--VGFLLLCLLVAVVWYSVGR [141]
Bfl_213409    -----------------------------------VTII--PAILVLVLVIFAAYVLYRR [23]
Hsa_TGFbr2    ECNDNIIFSEEY-----NTSNPDLL---LVIFQVTGISL--LPPLGVAISVIIIFYCYRV [102]
Tca_wit       MCNVNFTD--AYVP---VEDFPPST---TEVAPSFIWIVVVVSFIFVTVIAFGASYYLWK [145]
Aqu_1.224888  SVSTRSSTESVLVP---SSTVTSTAAVTIGLASGISILA--LMIALIAVVMMLILAYSWR [139]
Aqu_1.224889  NCQDNVTIIIDPPNDVSSSTLPPSVYSSVPLSTLITVTNTHTTAITLAIIGLLIACTLVC [164]
Spu_TGFII     GCNKVLYTAEATIP-----TVPPSS---EPDATLVIVVCSVVPAVLLTIVIAVAGYIHFT [133]
Cin_tgfbrIIa  LCNSHFSLGHINKT---IKTNEENP---VVVWVVLVYTL--VPITLLSLLVVLIYWIYRK [146]
Nve_acvr2     FCNANFSI--APKEDWERDVHSPPI----TGLQTLLYSI--VPIFGVILILAFVWFMYNH [135]
Tad_3190      ------------------------------------------------------------ [0]
Dme_punt      RCNSNQ----KYIK---STTEATTQ---VPKEKNLIYIY--IGTSVFSVLMVIVGMGLLL [135]
Spu_actII     LCNMNFSFLPTPEP---TPTVTQTT---VTGTKTILYSI--VPIVAIALVIIMLYWMCRR [141]
Tca_punt      MCNQNFTWEPAPPT---EAPPSSTP---IPVNPHFIYYIAPAVFMGFLVLSAPILWYCWR [143]
Bfl_124285    LCNQHFDH--LPIP---QPDRSTAETP-RTVFRSLMYSL--FPICGIALVVAVTFYMYKR [154]
Xla_acvr2a    YCNEKFYH--SPEM---EVTQPTSNPV-TTKFNTLLYSL--VPIMVVAVIVLFSFWMYRH [135]
Hsa_Actr2     FCNERFTHLPEAGGPEVTYEPPPTA---PTLLTVLAYSL--LPIGGLSLIVLLAFWMYRH [138]

Ml_TypeIIR    YIKRHPPFG---VWENRG--EDEDGMPLVAKFPN-------------------------- [160]
Aqu_1.227937  ITRGRRRDP-----------SDHIIEITDVSSSGV--------------------SSSLR [184]
Ml_TypeIc     RTIKKLLGYEKDPYVTVA--KEPQYTNHILDEISL------------------SNTSGA- [166]
Aqu_1.227950  CKRKRDRRLPRQRTNDPDVHLTEPHHSLQPPPYSSTSIEHVHVSVSNETSMSFTSGSGA- [189]
Ml_TypeIb     CRVNREKVL----VSNST--PGSTQNWQSVPSQDF-----------------TTSCSXGS [159]
Tad_22033     ----------------------------MDPRNGI------------------------- [7]
Aqu_1.227949  FNPRHIVGV---AVPTES--EGT---PTISTGS-------CDFSSNQELFDGTTSGSGA- [85]
Tad_22452     ----------------------------------------------------MTSGSGS- [7]
Cin_tgfbria   MHVRRMQEL-------EK--QRGGLRATRVNESTL-----ADWMES------ATSGSGS- [147]
Cin_tgfbrib   CRRESLRRR-QIENGDRG--DLEGHNEMMENWSSL-----------------AGTSSGS- [168]
Spu_alk2      RHQQRMDEL-------SH--QEHDIRAVPAGDSTL-----KDLFDHS-----NTSGSGS- [158]
Ml_TypeIa     NYPQPHKDY-TLHTDYPF--TGVKGAPFPPQQPDL--------------SSSFGSGSGYN [165]
Tad_27560     ----------------------------------------------------VTSGSGA- [16]
Dme_sax       SHRKRLAAS---------RTKQELLRATSAGDSTL-----REYLQHS-----VTSGSGS- [194]
Tca_sax       IHQRRLCLE---------SRLDDLLRATAAGDSTL-----REYLENS-----LTSGSGS- [192]
178197_Nemve1 LMKHHAHHQ---SVPRGP--VSHVQCPCNEERPLI-----QDLID-------ISSGSGS- [162]
Cin_acvrib    HSKRNDPLV---ESQNSS--LPDTNMQDLLDDKDF-----------------STTGSGS- [167]
140805_Nemve1 RNPQRQCIL-------ND--GSSPEEVLIPAGKSL-----CDLITNAD----ISTGSGS- [163]
165860_Nemve1 RDVRRRLPL-------SY--DLERRINFISSGETL-----KDYFD-------QSSASGS- [165]
Dme_tkv1      EKLRKQPRL-----------INSMCNSQLSPLSQL---------------VEQSSGSGS- [167]
Bfl_221588    MHKRRLQRY-------GY--QRGDMHAYPAGDNTL-----QDLVD-------QSSGSGS- [124]
Hsa_Actr1     RNQERLNPR----DVEYG--TIEGLITTNVGDSTL-----ADLLDHS-----CTSGSGS- [164]
Dme_BaboA     RKRMASGRT-------FA--KESAYDPILNGNTTI-----HDIIEM------TTSGSGSA [164]
Hsa_TGFbr1    RTVIHHRVP------NEE--DPSLDRPFISEGTTL-----KDLIYDM-----TTSGSGS- [160]
Bfl_79754     ESMDSDNPL-------------------MPPGHSL-----KELLDDMMMRDWTTSGSGS- [155]
Spu_alk5      PGCRDDGHD---------PIENHGSKDKLIQSSNL-----RDLVDP------TTSGSGS- [158]
Tca_babo      KHKRGGLHH----------HLRHGEDSIEAPDHPILKGVSLQMIEM------TTSGSGS- [164]
Tca_tkv       RKKQVFVNK------DYP-------EKYPAMKIHR-----HHLIDE------KSSGSGS- [165]
Spu_alk3      KKREVRRRY------DFE----QQDDSFIGPGETL-----SELLEKS-----SASGSGS- [167]
Sko_bmpr1     EDRRRFALE-----------VAENEETFISPGETL-----KDLID-------QSSGSGS- [164]
Bfl_59353     ------------------------------------------------------------ [0]
Hsa_BMPr1B    KRQETRPRY---------SIGLEQDETYIPPGESL-----RDLIEQS-----QSSGSGS- [163]
Dme_wit       AKEKPEPEE--------------------SPLAPS------------------------- [167]
104199_Nemve1 RKKHKYSRP-----------DKSLEKEPQGPSLDL------------------------- [92]
Spu_bmpII     RLRSTKAQM-----------SQLPMIEAPPPEPTF------------------------- [176]
Xla_bmprII    FGGDRKQGL-------------HSMNVLEAATSEP------------------------- [163]
Hsa_BMPr2     LTGDRKQGL-----------HSMNMMEAAASEPSL------------------------- [169]
Cin_tgfbrIIb  YRRLKDEEF-------ES--KLTSGSRLSSDDASLIDGWDDSRYSSSVATQYSRGSRGN- [191]
Bfl_213409    RHPKTPPSS--------I--FGDGNGNYQIKLDDF-----------------DSEVADPS [56]
Hsa_TGFbr2    NRQQKLSST-----------WETGKTRKLMEFSEHCAIILED----------DRSDISST [141]
Tca_wit       KKPKKHDM------------EGGQHAMPPPADYSL------------------------- [168]
Aqu_1.224888  KHSPKFHRC------SHQIQFSSETSTIIELDEEP------------------------- [168]
Aqu_1.224889  YCRKYSSNS-----------RRHSHQIQFPAAPNI------------------------- [188]
Spu_TGFII     RYRQPMNDELNTQTQTSN--TESTSIDMTTDESET-----------------KRLGEYSP [174]
Cin_tgfbrIIa  RKHSYGDID---------------NASVQTPGSGL--------------------TTSTQ [171]
Nve_acvr2     QKGISSRSC------NAE--ESEPINITTTPLQDV------------------------- [162]
Tad_3190      ------------------------------------------------------------ [0]
Dme_punt      YRRRKQAHF--------------NEIPTHEAEITN------------------------- [156]
Spu_actII     HRYHSLIAI-------------PTTEPTPSPMNSL------------------------- [163]
Tca_punt      KRKFYFNEL-----------PTSEPNPLPPPSPFL------------------------- [167]
Bfl_124285    HKSEHIQIP------------------TQDPLPPP------------------------- [171]
Xla_acvr2a    HKLAYPPVL----------------VPTQDPGPPP------------------------- [154]
Hsa_Actr2     RKPPYGHVD-----------------IHEDPGPPP------------------------- [156]

Ml_TypeIIR    GKPFGPQYDNEEEIEI-IRDIGHGRYG-QVQQAKVGDNFIAIKKFSP-YDRHSFTNELMI [217]
Aqu_1.227937  GPRLLQQRTMSHDVTK-ISVIGQGRFG-KVWRCSYEEKHIAMKVFKN-MHMAVFKREVEI [241]
Ml_TypeIc     GRTQFVQRTISKQAQL-IELVGKGRYG-EVWKALWRGDPVAIKQFDP-RDEQSWIQEVKM [223]
Aqu_1.227950  GMPFLVKRTIARSILL-GESIGGGRFG-QVYVGHYQGERYAVKKFFS-KDEQSWFHESDI [246]
Ml_TypeIb     GNPRLIEKTLIREITF-CERIGKGRYG-EVWRGRWRGGQVAVKVFSN-REESSWWHEAEM [216]
Tad_22033     -SRIMEQETVAKKTKISYPAIGKGRYG-AVYLGNLHGDNVAVKIFTS-KEEASWSREVRI [64]
Aqu_1.227949  GLPLLVQRSIAAQVTT-CQLIGKGRFG-EVWLGSYKGDSVAVKIFHT-KEEDSWKHEVEV [142]
Tad_22452     GVPRLATRTLAKDVKL-LNVVGKGRYG-DVRKAKYHGQKVAVKIFSS-RDERSWLRERHI [64]
Cin_tgfbria   GLPFLVQRTMARQIQL-VNCIGKGRYG-AVWKGMWQDEPVAVKVFAS-RDEQSWARETEI [204]
Cin_tgfbrib   GMPLLVQRTISRQIEI-LHEIGKGRYG-TVMLGKWREEKVALKIFNS-SDEESWFRETEI [225]
Spu_alk2      GLPYLVQRTVARQINL-LQQVGKGRYG-EVWMGTWQGDTVAVKIFSS-IDEKSWFRETEI [215]
Ml_TypeIa     SERRMNQRTIARQITL-IETIGKGRFG-EVHRGSFRGDNVAVKIFAS-HDEKSWSREMDI [222]
Tad_27560     GRPLMVKRTFAKEITL-VKAVGRGRFG-EVWMAKWRGGFVAVKIFYS-IEEASWRRETEI [73]
Dme_sax       GLPLLVQRTLAKQVTL-IECIGRGKYG-EVWRGHWHGESIAVKIFFS-RDEESWKRETEI [251]
Tca_sax       GLPLLIQRTMAKQISL-AECIGKGRYG-EVWRGIWFGENVAVKIFFS-RDEASWNRETEI [249]
178197_Nemve1 GLPLLVQRTVARETQL-IESIGKGRYG-EVWKGVYQGESVAIKIFST-TDEASWKRETEI [219]
Cin_acvrib    GLPLLVHRTIARQIQL-QEVIGKGRYG-EVFRGKWRGEDVAVKKFVT-RDERSWAREAEI [224]
140805_Nemve1 GLPLLVQRTVARQITP-IELIGSGRYG-DVYRGQWRGEDVAVKIFSS-REECSWFREAQI [220]
165860_Nemve1 GLPLLVQRTIAKQVTL-VQSVGKGRYG-EVWKARWHGEDVAVKIFLS-HCEKSWMRETEI [222]
Dme_tkv1      GLPLLVQRTIAKQIQM-VRLVGKGRYG-EVWLAKWRDERVAVKTFFT-TEEASWFRETEI [224]
Bfl_221588    GLPFLVQRTVARQITL-VEQIGKGRYG-EVWRGQWQGENVAVKIFNS-RDEKSWFRETEI [181]
Hsa_Actr1     GLPFLVQRTVARQITL-LECVGKGRYG-EVWRGSWQGENVAVKIFSS-RDEKSWFRETEL [221]
Dme_BaboA     GLPLLVQRSIARQVQL-CHVIGKGRFG-EVWRGRWRGENVAVKIFSS-REECSWFREAEI [221]
Hsa_TGFbr1    GLPLLVQRTIARTIVL-QESIGKGRFG-EVWRGKWRGEEVAVKIFSS-REERSWFREAEI [217]
Bfl_79754     GLPLLVQRTIARQITL-MESIGKGRFG-EVWRGRWRGENVAVKIFSS-REERSWFREAEI [212]
Spu_alk5      GLPLLVQRTIARQIVI-QDCIGKGRYG-EVYRGKWRGESVAVKIFSS-REERSWFREAEI [215]
Tca_babo      GLPLLVQRSIARQIQL-VEIIGQGRFG-EVWRGRWRGENVAVKIFSS-REERSWFREAEI [221]
Tca_tkv       GMPTLVQRTISKQIHM-IRSVGKGRYG-EVWLARWRSERVAVKVFFT-TEEQSWFRETEI [222]
Spu_alk3      GLPLLVQRTIAKQVQL-IRKIGKGRYG-EVWKAKWRGENVAVKIYFT-AEEASWFRETDI [224]
Sko_bmpr1     GLPLLVQRTIAKQIQM-ISSIGKGRYG-EVWKSRWRGEYVAVKVFFT-TEESSWFRETEI [221]
Bfl_59353     ---------------M-LHSIGKGRYG-EVWKGKWRGEYVAIKVFFT-TEEASWFRETEI [42]
Hsa_BMPr1B    GLPLLVQRTIAKQIQM-VKQIGKGRYG-EVWMGKWRGEKVAVKVFFT-TEEASWFRETEI [220]
Dme_wit       GPGYSSNLRNVDNMNL-IGMLGSGKYG-TVMKGLLHDQEVAVKIYPE-EHHQYYVNERNI [224]
104199_Nemve1 -----------SQLTL-GQLIGQGRYG-TVWKGTMFNEVMAVKVFGA-EHRLFWQAEKDL [138]
Spu_bmpII     ---------DLDQLKM-MELVGQGRYC-NVYRAALSENEVAVKVFTG-SSKQCYMNELDI [224]
Xla_bmprII    SLDL-------DNLKL-LELIGRGRYG-SVYKGSLEERPVAVKVFSF-NNRQNFVNERSI [213]
Hsa_BMPr2     ---------DLDNLKL-LELIGRGRYG-AVYKGSLDERPVAVKVFSF-ANRQNFINEKNI [217]
Cin_tgfbrIIb  ---VLNHNDQHLPIEL-QKIIGKGRFA-EVWKANLQPQVVSVKVFRL-HNYGAWRQEKDM [245]
Bfl_213409    LENTLNHNEEHLPIKL-DTSVGKGRFA-EVWKGKLFFVTVAVKIFRY-DEKQSWQREKDI [113]
Hsa_TGFbr2    CANNINHNTELLPIEL-DTLVGKGRFA-EVYKAKLKQETVAVKIFPY-EEYASWKTEKDI [198]
Tca_wit       -----------DKLKL-LNVIGQGRYG-CVWRGMIDDQEVAVKVFAA-HHRNYFLNEHEI [214]
Aqu_1.224888  GLP---------PFQL-IQSIGNGRFG-SVWKALYEKETVAVRVFSQ-RHRTSWQNERDI [216]
Aqu_1.224889  ---ELDERSAPLPFQL-LQPIGNGRFG-SVWKALYNNETVAVKALSL-HHKLSWQNERDI [242]
Spu_TGFII     PDSPLHLNGNYLPITL-DELIGKGRFG-AVWRAHWKERTVAVKVFLE-YDSASWNVEKEL [231]
Cin_tgfbrIIa  NTQLLIPPEINLP-QL-IDIKARGRFG-CVWKAQLHDRFVAVKVFFL-QDKQSWLNEQEV [227]
Nve_acvr2     ---------NRRPIQL-LEVVSQGQFGVTVWKAKYSINTVAVKIFPH-QEFTAWVNERDF [211]
Tad_3190      ------------------------------------NSLVAVKILTQ-QKKMSWEAEKEM [23]
Dme_punt      SSPLLSNR----PIQL-LEQKASGRFG-DVWQAKLNNQDVAVKIFRM-QEKESWTTEHDI [209]
Spu_actII     -----------PPIQL-LEIKARGRFG-AVWKASCLNDIVAVKVFPI-QDRNSWANEREI [209]
Tca_punt      ---------DTRPIQL-IEIKARGRFG-AVWKAQFKSEEVAVKIFPI-QDKQSWLTEQEI [215]
Bfl_124285    PSPLLGLR----PLQL-LEVKARGRFG-AVWKAQLLNEYVAVKIFPSPQDKASWLNEQDI [225]
Xla_acvr2a    PSPLLGL----KPLQL-LEVKARGRFG-CVWKAQLLNETVAVKIFPV-QDKLSWQNEYEI [207]
Hsa_Actr2     PSPLVGL----KPLQL-LEIKARGRFG-CVWKAQLMNDFVAVKIFPL-QDKQSWQSEREI [209]

Ml_TypeIIR    MKEKQ---DTNLLCLLGYIDN--PVN--NQLWLLTEYMPLGNMSEYLRTH-TLTIPQSLH [269]
Aqu_1.227937  YDTYMLY-HENILRFIGHDQI--EFADTIELRLYTEYHENGTLQDYLKSKPVFHFPECHQ [298]
Ml_TypeIc     YETSWLR-HENILGHMGSDCK--STASSTRWWIMMEFCQHGSLYEYLSHA-RYTPIQLLE [279]
Aqu_1.227950  YNSVNLR-HDNILTCFATDML--SNNGVTELWLITQYHPRGSLFEELNRG-GLTPETTLK [302]
Ml_TypeIb     YQSYWLR-HENILSFIGADQR--DCVANMEYYLVLNYHPRGSLYDFLHDA-QLTVQEALR [272]
Tad_22033     YQTVMLQ-HENILRFIAADNK--DAGTCTELWLITEYHENGSLFNYLSDT-TLNQEALFK [120]
Aqu_1.227949  YQTCLIR-HPNILRFIAADNK--DIGIATQLWLITEYCEMGSLYEVLVNE-ELHETTVLK [198]
Tad_22452     YENVLTR-HENVLCYYASDMT--SSQSCTQMWLMTQYHENGSLYDYLQRQ-VLDPLELLR [120]
Cin_tgfbria   YNTVLLR-HSNILGYIASDMI--SRNSDTELWLVCYYHPNGSLYEYLQHN-ELDHQLMLQ [260]
Cin_tgfbrib   YQTVLLR-HDNILGFIAADIS--GAGSWTQLFLITEYHKHGSLYYYLQNR-AINIAEALK [281]
Spu_alk2      YNTVMLR-HENILAFFASDMT--SRQSCTQLWLIMEYHERGSLYDYLNRH-VLDARQMCR [271]
Ml_TypeIa     YRTALMR-NENILGFIAADNK--DRGNWTELWLITEYHELGSLYDFLSQN-TLNNYDMLI [278]
Tad_27560     YETTLMR-HENILGYIASDIM--GSQSVTQLYLVTDYHEFGSLYDYLQGQ-YCDKFDMIR [129]
Dme_sax       YSTILLR-HENILGFIGSDMT--SRNSCTQLWLMTHYYPLGSLFDHLNRN-ALSHNDMVW [307]
Tca_sax       YSTILLR-HENILGYIGSDMT--SRNSCTQLWLITHYHPLGSLYDHLNRT-TLTHQQLLR [305]
178197_Nemve1 YNTVMLR-HDNILGFIAADVH--SRKSTTYMWLIMHYHEQGSLYDFLNRS-TFDAETLCR [275]
Cin_acvrib    YQTIMLR-HENILGFIAADNK--DVGTWTELWLISEYHENGSLFDYLGET-RVDVGAMLK [280]
140805_Nemve1 YQTVMLR-HENILGFIAADNK--DNGAWTQLWLITDYHANGSLYDYLQRV-TLDMKSMLK [276]
165860_Nemve1 YQTVLLR-HESILGFIASDII--GSGQVTQMYLIMDYHPLGSLYDFLRGH-QLNKKITGK [278]
Dme_tkv1      YQTVLMR-HDNILGFIAADIK--GNGSWTQMLLITDYHEMGSLHDYLSMS-VINPQKLQL [280]
Bfl_221588    YNTVLLR-HENILGFIASDMT--SRNSCTQLWLITHYHEYGSLYDFLQRT-TLDAHRMMK [237]
Hsa_Actr1     YNTVMLR-HENILGFIASDMT--SRHSSTQLWLITHYHEMGSLYDYLQLT-TLDTVSCLR [277]
Dme_BaboA     YQTVMLR-HENILGFIAADNK--DNGTWTQLWLVTDYHENGSLFDYLTTH-PVDTNTMLN [277]
Hsa_TGFbr1    YQTVMLR-HENILGFIAADNK--DNGTWTQLWLVSDYHEHGSLFDYLNRY-TVTVEGMIK [273]
Bfl_79754     YQTVMLR-HENILGFIAADNK--DNGTWTQLWLVSDYHEFGSLFDFLNQR-AVSAHGMIK [268]
Spu_alk5      YQTVMLR-HENILGFIAADNK--DNGTWTQLILVSDYHENGSLFDYLNSH-VIDVPGMLR [271]
Tca_babo      YQTVMLR-HDNILGFIAADNK--DNGTWTQLWLITDYHEYGSLFDFLGRN-TLDTTGMIR [277]
Tca_tkv       YQTVLMR-HDNILGFIAADIK--GTGSWTQMLLITDYHENGSLFDYLQDH-VLDTNSLLT [278]
Spu_alk3      YQTVLMR-HTSILSFIAADIR--GSGAYTQLFLITEYHEWGSLYDFLNVN-ILDSQSMLR [280]
Sko_bmpr1     YQTVLMR-HDNILGFIAADIR--GTGGWTQLLLITDYHENGSLYDYLQCT-TLNTSAMVQ [277]
Bfl_59353     YQTVLMR-HENILGFIAADIK--GTGSWTQLYLITDYHENGSLYDYLRGN-TLDRAGLLR [98]
Hsa_BMPr1B    YQTVLMR-HENILGFIAADIK--GTGSWTQLYLITDYHENGSLYDYLKST-TLDAKSMLK [276]
Dme_wit       YALPLME-CPALLSYFGYDER-CTMDGRMEYQLVLSLAPLGCLQDWLIAN-TLTFSECCG [281]
104199_Nemve1 FSALDH--HPSILRFFAACER--ETNSSPEYLLLSEYHPRGSLQNYLRQH-SVCWREMCI [193]
Spu_bmpII     MGLPHME-HSNLLQYVGSGDR-MGEDGWVEHLLVVDMISKGSLMSYLREN-TYDWHTMCR [281]
Xla_bmprII    YRTPLLE-HDNIAHFIAADER-VTSDGRLEYLLVMEYYANGSLCKYLNVH-SNDWLNSCR [270]
Hsa_BMPr2     YRVPLME-HDNIARFIVGDER-VTADGRMEYLLVMEYYPNGSLCKYLSLH-TSDWVSSCR [274]
Cin_tgfbrIIb  LTESWMR-HENIIEFYASEQH--TVRGRLQYWLITSYYQEKSLADFLGSN-ILDWDQFCD [301]
Bfl_213409    FSDPALK-HPNILDFLTAEER--GSGIDRQYWLITSYHSNGCLRAYLGRH-VLSWEQLCV [169]
Hsa_TGFbr2    FSDINLK-HENILQFLTAEER--KTELGKQYWLITAFHAKGNLQEYLTRH-VISWEDLRK [254]
Tca_wit       YKLSGEN-SALLKCYGGGEYI-TAPGGLTDYRLLLSL-EQECLQEYLKNH-TLDLMTLSK [270]
Aqu_1.224888  HLLNSTP-HENILKFISSESR--GRGPSSEYFIITEYLPLGSLHQFLRHN-TLSWEQAWN [272]
Aqu_1.224889  HLLDSTP-HENILKFISSESR--GRGSSSEYFIITEYLPLGSLHQFLRHN-TLSWEQAWN [298]
Spu_TGFII     FHSVMMR-HEHIVQFISAEVR--RVSPTRQYWLITKYYKNGSLHDYLRQR-SVNWIDLCK [287]
Cin_tgfbrIIa  FNTELVHYHPHILNFIAAASR--GVGVETELWLITEFHEYGSLADYLKTH-TMSLPVALK [284]
Nve_acvr2     YKLCGLD-HENVLTFIGDEVH--HESIYTEYWLITDFHENGSLSDFLKQR-SLDLAELLQ [267]
Tad_3190      YHY-LAS-HSQILHFYFAEKR--HE---DEYWIVTEFHCQGSLHGFLKDN-ALDWNAAIK [75]
Dme_punt      YKLPRMR-HPNILEFLGVEKH--MDK--PEYWLISTYQHNGSLCDYLKSH-TISWPELCR [263]
Spu_actII     YSLPHMH-HENLLHFIATEKH--GEGLEVEYWLISEFHHHGSLCDYLKAN-VISWKELCG [265]
Tca_punt      FKLPHMS-HPNILQFIGVEKR--GDNLKAEFWLITAYHEKGSLCDYLKAH-TLTWNELCS [271]
Bfl_124285    FTTQLMK-HDNLLQFIAVSLTALSLTSLTALLLITAFHERGSLTDYLKGH-LLKWSEMCH [283]
Xla_acvr2a    YSLPGMK-HENILYFIGAEKR--GTNLDTDLWLITAFHEKGSLTDYLKAN-VVSWNELCL [263]
Hsa_Actr2     FSTPGMK-HENLLQFIAAEKR--GSNLEVELWLITAFHDKGSLTDYLKGN-IITWNELCH [265]

Ml_TypeIIR    LLSTFISGVCYLHSE-----------PQPVAHRDIKTRNVLMSD-HRTAKLADFGLALLL [317]
Aqu_1.227937  MAVSLSSGLTYLHKT-IVAGKI----KPGIAHRDLKSSNILVKT-DYTLCIADLGLAIKQ [352]
Ml_TypeIc     SVRGIYSGLEHLHSA-IFGNNP-NNSKPGIAHRDLKTHNILVKN-PTQCCIGDLGLAITS [336]
Aqu_1.227950  FIHSTCRGLAYLHLE-ITGTQG----KPSVAHRDIKSKNILVKN-DSTCCIADFGLAVVK [356]
Ml_TypeIb     IILSLSAGLDYLHTE-IRSSVA----KPSIAHRDLKSKNILIKS-AGQCCIADFGLAARS [326]
Tad_22033     IAYSICCGLAHLHTE-MIGIRG----KPAIAHRDIKSNNILVKK-DGSCAIGDLGLAVCY [174]
Aqu_1.227949  LCLTAVSGLAHLHAE-ITGIEG----KPAIAHRDLKSRNILVKR-DYTCCIADLGLALRY [252]
Tad_22452     LAYSASSGLAYLHTE-IVGTHD----KLAVAHRDVKSKNILIMD-NGNCCVADMGLAVTF [174]
Cin_tgfbria   LCLSAANGLTHLHTD-ILGVCG----KAAIAHRDVKSKNILVKS-DLTCCIADLGLAVTH [314]
Cin_tgfbrib   LAYTACCGLAHLHTE-IAGTQG----KPAIAHRDVKSQNILVKL-DGQCCIADMGLAVCF [335]
Spu_alk2      LALTACSGLVHLHTE-ITCNNS----KPAIAHRDIKTKNILVKR-NLTCCIADLGLAVLH [325]
Ml_TypeIa     FALSIANGLTFLHSE-IRGTSGTLNAKPAIAHRDVKSKNILVKS-NMECCINDLGLAVRH [336]
Tad_27560     LALSAASGLAYLHAE-IVGKQG----KPAIAHRDIKSRNILVKR-DKTCCIGDLGLAVRY [183]
Dme_sax       ICLSIANGLVHLHTE-IFGKQG----KPAMAHRDLKSKNILVTS-NGSCVIADFGLAVTH [361]
Tca_sax       LCLSIANGLVHLHTE-IFGTEG----KPAIAHRDIKSKNILVKN-NGTCCIADFGLAVTH [359]
178197_Nemve1 LALSAASGLAHLHTE-IFGTNR-TGSKPAIAHRDIKSKNILVKS-NYTCAVGDLGLAVMY [332]
Cin_acvrib    LCSSIASGLAHLHNE-IVGTLG----KPPIAHCDLKSKNILVKK-NGECAIADLGLAVRH [334]
140805_Nemve1 LTISIASGLAHLHME-IIGTQG----KPAIAHRDLKSRNILVKD-NGTCCIADLGLAVCH [330]
165860_Nemve1 LAFSAAAGIAHLHAE-ILGTQG----KPMIAHRDIKSKNILVKE-NLTCCIADFGLAVKY [332]
Dme_tkv1      LAFSLASGLAHLHDE-IFGTPG----KPAIAHRDIKSKNILVKR-NGQCAIADFGLAVKY [334]
Bfl_221588    LACSIAGGLVHLHVE-IFGTQG----KPAIAHRDLKSKNILVKS-NGQCCIADLGLAVMH [291]
Hsa_Actr1     IVLSIASGLAHLHIE-IFGTQG----KPAIAHRDLKSKNILVKK-NGQCCIADLGLAVMH [331]
Dme_BaboA     MSLSIATGLAHLHMD-IVGTRG----KPAIAHRDLKSKNILVKS-NLSCAIGDLGLAVRH [331]
Hsa_TGFbr1    LALSTASGLAHLHME-IVGTQG----KPAIAHRDLKSKNILVKK-NGTCCIADLGLAVRH [327]
Bfl_79754     LALSTANGLAHLHME-ILGTQGKPAIKPAIAHRDLKSKNILVKK-NGQCAIADLGLAVKH [326]
Spu_alk5      MALSIATGLAHLHME-IMGMQG----KPAIAHRDIKSKNILVKR-NGQCAIADLGLAVRH [325]
Tca_babo      MALSIATGLAHLHMD-IMGTQG----KPAIAHRDLKSKNILVKS-NFTCAIGDLGLAVRH [331]
Tca_tkv       MVLSIARGLAHLHTE-IFGTRG----KPAIAHRDIKSKNILVKS-NLECCIADFGLAVKY [332]
Spu_alk3      LAYSAANGLAHLHTE-ICGMQG----KPAIAHRDVKSSNIMVRK-NGTCMIADMSLAARF [334]
Sko_bmpr1     LACTAASGLSHLHTE-IFGTQG----KPAIAHRDVKSKNILVKK-NGTCAIADMGLAVRY [331]
Bfl_59353     LAYSAACGLSHLHTE-IFGTQG----KPAIAHRDIKSKNILVKK-NGACCIADMGLAVRF [152]
Hsa_BMPr1B    LAYSSVSGLCHLHTE-IFSTQG----KPAIAHRDLKSKNILVKK-NGTCCIADLGLAVKF [330]
Dme_wit       MLRSITRGISHLHTELRLGDQH----KPCVAHRDINTRNVLVQA-DLSCCIADFGFALKV [336]
104199_Nemve1 MGSSMSAGLAFLHQD---------ANKPSFAHRDINSKNILVKV-DGSCVLADFGFAMNV [243]
Spu_bmpII     LAQTTAAGLAHLHQV-IDTQVG---LKPAVVHRDINSRNVLVNA-EGNCVIGDFGFAMQV [336]
Xla_bmprII    LAHSVTKGLAYMHTELLRGDQY----KSAISHRDLNSRNVLVKS-DGTCVISDFGLSMRL [325]
Hsa_BMPr2     LAHSVTRGLAYLHTELPRGDHY----KPAISHRDLNSRNVLVKN-DGTCVISDFGLSMRL [329]
Cin_tgfbrIIb  MATSIAKGLSYLHAERDDVGRP----KIPIAHRDVKSCNILVKDGRRECVLADFGLSLKL [357]
Bfl_213409    MSQTTAAGLAYLHADRATDGAA----KMPIAHRDVKSSNVLVKS-DGTCCLADFGLALNL [224]
Hsa_TGFbr2    LGSSLARGIAHLHSDHTPCGRP----KMPIVHRDLNSSNILVKN-DLTCCLCDFGLSLRL [309]
Tca_wit       MSLGVARGLAHLHSD-----LG----KPCIAHRDINSRNILVRP-DLTCCICDLGLAVIP [320]
Aqu_1.224888  IMYSITSGITHLHSS-SYYSNGLLADKFSIAHRDIKPSNILVKSPSGQCVVADFGQAFVL [331]
Aqu_1.224889  IMYSIASGITHLHSNSYYNSNGLLLEKYSIAHRDIKPSNILVKSVSGHCVVADLGLAFIL [358]
Spu_TGFII     LCGSAARGLAHLHAE-TYGSHG--LHKVPVAHRDLKSTNILVKD-DGSCAIADFGLAIRL [343]
Cin_tgfbrIIa  FMETMATGLSFLHED-IPHKQPHKGHKPAIAHRDFKSKNVLISN-DMTAVIADFGLAVKF [342]
Nve_acvr2     LASSVCDGLAYLHSD-VPAINN-SSHKPCIAHRDVKSKNILVKS-DLTCCISDFGLALKF [324]
Tad_3190      MARSIAEGLAYLHWE-GIGTDG-ELSKPSIAHRDFKSKNVLVKS-DGTCCIADFGLAVKF [132]
Dme_punt      IAESMANGLAHLHEE-IPASKT-DGLKPSIAHRDFKSKNVLLKS-DLTACIADFGLAMIF [320]
Spu_actII     IAFSMAKGLAYLHED-IPPTTAIPFVKHSVAHRDFKSKNVLIKN-NTTACIADFGLACVF [323]
Tca_punt      VAETMARGLMHLHEA-IPGKSPSDPVKPAIAHRDFKSKNVLLKS-NMTACIADFGLALVF [329]
Bfl_124285    IAETMARGLAYLHDD-VMGRNG--EYKPAIAHRDFKSKNVLLKQ-DLTVVVADFGLAMKF [339]
Xla_acvr2a    IAETMARGLSHLHED-IPGLKD--GHKPAVAHRDIKSKNVLLKN-NLTACIADFGLALKF [319]
Hsa_Actr2     VAETMSRGLSYLHED-VPWCRG-EGHKPSIAHRDFKSKNVLLKS-DLTAVLADFGLAVRF [322]

Ml_TypeIIR    DYG----PGNEKAAPPTQV-GTARYMAPEVLEGSMFYREAE-AHMRIDVYASSLVMWEVM [371]
Aqu_1.227937  SES----GDGVDQIPANKLSGTKRYMSPEILNESLDYGRFI-CYAQSDIYSFSLIIWEIF [407]
Ml_TypeIc     NDY----KEKVN-KTNFQV-GTRRYMAPEILDSSLNFEKFF-TFKAADMFSSSYIIWEML [389]
Aqu_1.227950  DNN---YLNFNNKLENVQQ-GTKRYMPPEVIKGTIDVHSFE-SFLRADIYSFGLVMWEVC [411]
Ml_TypeIb     DFF----DNLPDKKQHFQV-GTRRYMAPEILDSSINLSSFQ-SLRQADIYMFGLVAWEIG [380]
Tad_22033     YSK----SNTIDIPSNERV-GTRRYMPPEVIEDTLNMRSFD-AFKNADIYSFGLVLWEVL [228]
Aqu_1.227949  DKV----TDTVEEPPTKRV-GTRRYLSPEILDDSMNVKNFD-FFKRSDMYSFGLVLWEIA [306]
Tad_22452     SSD----RGILNLGDNPKV-GTKRYMPPEVLTERFNQENFD-SFRKMDVYSFGLVLWEIA [228]
Cin_tgfbria   NPE----EGKIVIPKNHRV-GTKRYMSPEVLDESLNTSSFE-CFKQADVYSFGLVLWEVA [368]
Cin_tgfbrib   SRL----HETIDVGKSRRQ-GTKRYMSPEVLAQSFHPDSFE-AYKASDVYSFALVLWEII [389]
Spu_alk2      TQR----EDNIDMGTNTRV-GTKRYMAPELLEETMDVRCFE-SFKRVDVYAFGLVMWEIA [379]
Ml_TypeIa     DSK----NDEVERPPDHRV-GTKRYMAPEVLDDTLNPRSFD-SYRKADIYSFGLVLWEIA [390]
Tad_27560     DSE----KDTVDIAPNKRV-GTKRYMAPEVLNDTLNTAKFE-DIKRADVYSFGLVLWEIC [237]
Dme_sax       SHV----TGQLDLGNNPKV-GTKRYMAPEVLDESIDLECFE-ALRRTDIYAFGLVLWEVC [415]
Tca_sax       QQA----TDQLDIGSNPKV-GTKRYMAPEVLDETIRMDYFD-SFRRADIYALGLVLWELC [413]
178197_Nemve1 SQD----KDSVDMGENPKV-GTRRYMAPEILEETINAKCIN-SFKRADVYAFGLVLWEIA [386]
Cin_acvrib    DSS----TDTIDIPPNNRV-GTKRYMAPEILDDTLNMLHFD-SFKRADIYSLGLVLWEIG [388]
140805_Nemve1 NSE----QDTLDIPYGNRV-GTRRYMAPEFLEDSNQVRNFC-AYKHGDIYAFGLVLWEIT [384]
165860_Nemve1 IPE----TKGIDLNKTNRV-GTKRYMSPEVLSQTIDPESFS-AYKMADMYSFALVLWEIS [386]
Dme_tkv1      NSE----LDVIHIAQNPRV-GTRRYMAPEVLSQQLDPKQFE-EFKRADMYSVGLVLWEMT [388]
Bfl_221588    SQA----TDTLDLGSNPRV-GTKRYMAPELLEEIMNYECFD-SYKRVDVYALGLVLWEVA [345]
Hsa_Actr1     SQS----TNQLDVGNNPRV-GTKRYMAPEVLDETIQVDCFD-SYKRVDIWAFGLVLWEVA [385]
Dme_BaboA     VEK----NDSVDIPSTHRV-GTKRYMAPEVLDESMNDQHFD-SYKRADVYAFGLILWEIA [385]
Hsa_TGFbr1    DSA----TDTIDIAPNHRV-GTKRYMAPEVLDDSINMKHFE-SFKRADIYAMGLVFWEIA [381]
Bfl_79754     DPI----TDSVDIAPNNRV-GTKRYMAPEVLDDTINITHFD-SFKRADVYALGLVFWEIA [380]
Spu_alk5      DSV----TDTVDIFPNNRI-GTKRYMAPEVLDDTINMNHFD-SFKRADVYSFGLVLWEIG [379]
Tca_babo      DAT----TDTVDIPLNNRV-GTKRYMAPEVLDETMNVNHFD-SFKRADVYALGLIFWEIA [385]
Tca_tkv       FSD----TNELDDPRSTRS-GTRRYMAPEILDNSINVRSFE-AQKMADMYAFGLVLWEMS [386]
Spu_alk3      LSE----GNEIDLGQNTRL-GTTRYLPPEVLDNVLMSNTFD-AFKMADMYSFGMVLWEIA [388]
Sko_bmpr1     NSE----TNDIDIAPNTRV-GTKRYMPPEVVNDSIQWNHFE-AYKNADMYSFGLVLWEIA [385]
Bfl_59353     ISE----TNEVDIAPNTRV-GTKRYMAPEVLEETMNKNSFD-AYKMADIYSFGLVLWEIA [206]
Hsa_BMPr1B    ISD----TNEVDIPPNTRV-GTKRYMPPEVLDESLNRNHFQ-SYIMADMYSFGLILWEVA [384]
Dme_wit       -FG----SKKGEVAMINEV-GTLRYMAPELLEGAVNLRDCETSLKQMDVYALGLVLWEVA [390]
104199_Nemve1 SDA----TKPADDGTITEV-GTLRYMAPEVLDGAVNLHDIQGALKQIDVYAMSLVIWEVS [298]
Spu_bmpII     VVG----EGDGDNSTITDV-GTVRYMSPEVLDGAVNLRDCECALKQVDVYALGLVVWEIA [391]
Xla_bmprII    LVR----PGDEDNAAISEV-GTIRYMAPEVLEGAVNLRDCESALKQVDMYSLGLIYWEIF [380]
Hsa_BMPr2     TGNRLVRPGEEDNAAISEV-GTIRYMAPEVLEGAVNLRDCESALKQVDMYALGLIYWEIF [388]
Cin_tgfbrIIb  DPK----LSRDELANAGQV-GTSRYMAPELLERLVNLTDIE-MFKRVDVYAMALVLWEMA [411]
Bfl_213409    DPT----IRVEEYANSGQV-GTPRYMAPEALESRVNLVNLE-SFKQIDVYAMALVLWEML [278]
Hsa_TGFbr2    DPT----LSVDDLANSGQV-GTARYMAPEVLESRMNLENAE-SFKQTDVYSMALVLWEMT [363]
Tca_wit       RLA----E------NKSIA-GTLRYMAPEVLEGAVNLRDCESALKQIDVYALGLVLWELG [369]
Aqu_1.224888  DPA----ADDRKLAVSGQV-GTYRYMSPEALDARVNLRDSE-SFKQIDVYAMSLVLWEVC [385]
Aqu_1.224889  DPA----ADDRKLAVSGQV-GTYRYMSPEALDARVNLRDIE-SFKQIDMYALSLVLWEVC [412]
Spu_TGFII     DPQ----SSTDHLANSGQV-GTPRYMSPEALECKVNLQDIE-SFKQMDTYALALILWEIT [397]
Cin_tgfbrIIa  IPG----ECTGE--SHGQV-GTRRYMAPEILEGAINFQR-D-AFLRIDMYAFALVMWEII [393]
Nve_acvr2     DQS----DKLGE--THGQV-GTKRYMAPEVLEGAISFTR-E-SFLRIDMYACGLVLWELL [375]
Tad_3190      DAN----TRPIDI--HAQV-GTYRYMSPEVLDGAISFNR-E-SFLRIDVYALALVLWEIM [183]
Dme_punt      QPG----KPCGD--THGQV-GTRRYMAPEVLEGAINFNR-D-AFLRIDVYACGLVLWEMV [371]
Spu_actII     EAG----KNPGD--THGQV-GTRRYMAPEVLEGAIQFKR-D-AFLRIDMYAFGLVLWELV [374]
Tca_punt      EFG----KSCGD--THGQV-GTRRYMAPEVLEGAIDFNP-D-AFQRIDMYACGLVLWELV [380]
Bfl_124285    DPG----RSCGD--THGQV-GTRRYMAPEVLEGAINFNR-D-AFLRIDMYAFGLVLWEIV [390]
Xla_acvr2a    EAG----KSAGD--THGQV-GTRRYMAPEVLEGAINFQR-D-AFLRIDMYAFGLVLWELA [370]
Hsa_Actr2     EPG----KPPGD--THGQV-GTRRYMAPEVLEGAINFQR-D-AFLRIDMYAMGLVLWELV [373]

Ml_TypeIIR    WRTQLDQRD----I-VPPYFLPFERQIP-GNPSACEMQALVAVEKQRPELRPNWA-NHSV [424]
Aqu_1.227937  NCC---EIDG---V-PRSYQLPYCEWVP-TDPDIDQMKQCVCVNNRRPTIPDSWT-ESET [458]
Ml_TypeIc     HVC---QVDS-DVT-ERERTLPYIDEVP-GNPAVEDMLKVVVEEGKRPPLLDRWR-QNPI [442]
Aqu_1.227950  TRC---HLEG--EP-LADYALPFQSQVP-PDPTLDDMTEFIVGKEVIPEIPETWS-NNEL [463]
Ml_TypeIb     QRV---SPGS------EPYQYPFQHDVP-CDPTVEEMSAVVVEQGKRPPIPESWS-EHPT [429]
Tad_22033     SRS---NITG---T-PDDYAPCFSEMVP-HDPSIEEMRRVVVVGKRRPRLKKEWE-IHPF [279]
Aqu_1.227949  RRG---LCGG---E-AEEYQLPYFDSVT-PDPSFEEMKKIVVFDKRRPPFPNRWS-QSKV [357]
Tad_22452     RRCKTEYAD------ADEYQLPYFGKVP-NDPSVDEMRKIVVEDKIRPQIPKRLK-NHEI [280]
Cin_tgfbria   RRC---VSGG---I-VETYQPPFYDVVG-YDPSFDEMRKVVCVDGYRPVVPNRWT-SDDT [419]
Cin_tgfbrib   NRT---EVNG---F-ANDYHLPYHDVVG-NDPDFDEMRKIVVLENLRPEIYKQWQ-AHKI [440]
Spu_alk2      RRC---EVGG---M-VADYKPPFFEYVP-SDPSFDDMRKVACIEKLRPNIPNRWT-NNTV [430]
Ml_TypeIa     SRTV--NASA---PIVDEYRQPYHEYVA-PDPSVEEMRKVVVVDRCRPAISRHWN-NDGY [443]
Tad_27560     ------ICSV---I-NVEHHLPYWDKVP-QDPGFEIMKEVVVLQNTRPPIYDVWI-RDAH [285]
Dme_sax       RRT---ISCG---I-AEEYKVPFYDVVP-MDPSFEDMRKVVCIDNYRPSIPNRWS-SDSL [466]
Tca_sax       RRT---VSNG---I-AEDYKPPFYDVVP-NDPSFEDMRKVVCVDQQRPSLLNRWA-SDPI [464]
178197_Nemve1 RRY---VSGG---I-VEEYQPPFYDMVQ-SDPSIDEMKKVVVTENKRPSLPNRWT-GDPT [437]
Cin_acvrib    RRC---SIGG---Q-NLDYQLPYYNMVP-DDPTIEQMRVVVCEKMFRPQKEATWH-KYDT [439]
140805_Nemve1 RRC---ICSD---K-CEDYQLPYFDKIC-VDPSIEEVWKVVCLEKYRPSHPNYWL-QDQV [435]
165860_Nemve1 RRCISDETG----L-CEEYEVPYFDAVS-NDPTFEEMKRVVVLERRRPNIPNRWF-RDEM [439]
Dme_tkv1      RRCYTPVSGTKTTT-CEDYALPYHDVVP-SDPTFEDMHAVVCVKGFRPPIPSRWQ-EDDV [445]
Bfl_221588    RRC---TSGG---I-AEEYKPPYYDVVP-SDPSYEDMRKVVVEGQQRPSIPNRWS-SDQT [396]
Hsa_Actr1     RRM---VSNG---I-VEDYKPPFYDVVP-NDPSFEDMRKVVCVDQQRPNIPNRWF-SDPT [436]
Dme_BaboA     RRC---NMGM---I-YDEYQLPYYDVVQ-PDPSIEEMKKVVCIEKCRPNIPNRWH-ASDV [436]
Hsa_TGFbr1    RRC---SIGG---I-HEDYQLPYYDLVP-SDPSVEEMRKVVCEQKLRPNIPNRWQ-SCEA [432]
Bfl_79754     RRC---NVGG---I-YEDYQLPYFDMVP-SDPSIEEMRKVVCDLRQRPSIPNRWH-ENEY [431]
Spu_alk5      RRC---QVFG---I-YEEFCLPYHPWVP-MDPPIDDMRRIVCIEKRRPPVPNRWN-SHKI [430]
Tca_babo      RRC---NVGG---I-YDEYQLPFYDAVP-SDPTIEEMRRVVCVDKQRPNIPNRWQ-SCEA [436]
Tca_tkv       RRC---ITGDKITT-ADDYQVPYYDCVS-SDPGFEEMMQVVCVKNMRPHIPMRWE-SEYV [440]
Spu_alk3      RRC---VTRG---I-VEECQLPFYDAVP-MDPSIQDMMRVVVIERRRPDIPNRWS-GDDI [439]
Sko_bmpr1     RRC---YVGG---I-AETAEVPFYDMLP-NDPSFDEVRRVVFVERKRPAIPNRWH-SNDC [436]
Bfl_59353     RRC---IVGG---I-VEEYQLPYYDCAP-HDPSYEDMRRIVCIERQRPSIPNRWH-TDEV [257]
Hsa_BMPr1B    RRC---VSGG---I-VEEYQLPYHDLVP-SDPSYEDMREIVCIKKLRPSFPNRWS-SDEC [435]
Dme_wit       TRCSDFYAPG---QATPPYKAPYEQEVG-SHPSFDQMQALVVRHKARPLFPTGWG-GGAA [445]
104199_Nemve1 MRCEDIFGKQ-----VPPYKAPFEAELG-PMITSEHMHTYVVQKKLRPGFPDAWKRNHSG [352]
Spu_bmpII     MRCKDLYPRD---E-MGNYQMPFEEQVG-LHPTFEDMQILVSRERKRPQFPDAWKQNSQA [446]
Xla_bmprII    MRCTDLFPGE---S-VPEYQMVFQTEAG-NHPTFEDMQVLVSREKQRPKFPEAWKENSLA [435]
Hsa_BMPr2     MRCTDLFPGE---S-VPEYQMAFQTEVG-NHPTFEDMQVLVSREKQRPKFPEAWKENSLA [443]
Cin_tgfbrIIb  NRCE--TSEG---M-ASPYKPPFGDKIN-DRPTKDQMLLLVCKERQLPSIPEKWK-KHQG [463]
Bfl_213409    ARCE--VTGD-----VAPYQPAYADKLSGDHPGIDTMKDVVIRGRERPDIPPGWL-VHQG [330]
Hsa_TGFbr2    SRC---NAVG---E-VKDYEPPFGSKVR-EHPCVESMKDNVLRDRGRPEIPSFWL-NHQG [414]
Tca_wit       IRCSDMQNSE-----PSPYSPPFFKEAG-ENPTLEQMQTLVSRHKARPLWPPSWK-DTAA [422]
Aqu_1.224888  MRY---QSND---VPVPPYQSPFFDMVG-EKPTLDQMKEIVVINKQRPLLPEKWN-NDKN [437]
Aqu_1.224889  MRY---QSDD---VPVPPYQSPFFDMVG-EKPTLEQMKEIVVNANKRPGFTGVWY-SDKN [464]
Spu_TGFII     SRCT--LLKGLLIF-VNEYELPFSRSLGDRRASLEMMKTLVVLRRERPPITDEWL-RNPG [453]
Cin_tgfbrIIa  TRCSD-VPGG---S-TPTYMMPYELELG-QHPTLDEMQACVIDQKTRPVVNDLWR-QDEV [446]
Nve_acvr2     SRFS--VHDD---P-VEDYRLPFEQEVG-LHPSLEDMQQVVVQKKMRPQFKDSWR-CHAA [427]
Tad_3190      SRC---SIND---SPPGAYHLPFEEELG-RVPTLEQMQTFVVDKKSRPKMENNFL-SFPS [235]
Dme_punt      SRC---DFAG---P-VGEFQLPFEAELG-LRPSLDEVQESVVMKKLRPRLLNSWR-AHPG [422]
Spu_actII     TRCT--VQDG---P-VPEYRLPFEEELG-QGTSLEDMQEWVVVKRKRPVISDHWL-KHRG [426]
Tca_punt      SRCT--AQDG---P-IGDYRLPFEEEVG-QHPTLEDMQESVVQRKVRPVIQEHWR-QHSG [432]
Bfl_124285    SRCS--AVDG---P-VDEYQLPFEEEIG-QHPTLEDMQEVVVHKKMRPQFRETWL-KHQG [442]
Xla_acvr2a    SRCT--ASDG---P-VDEYMLPFEEEVG-QHPSLEDMQEVVVHKKKRPILRECWQ-KHAG [422]
Hsa_Actr2     SRCK--AADG---P-VDEYMLPFEEEIG-QHPSLEELQEVVVHKKMRPTIKDHWL-KHPG [425]

Ml_TypeIIR    FNKLEI-TLTESWDNDENARLSSKTIQARIIP [455]
Aqu_1.227937  LSPIAK-LLDSSWATQASSRISALRISKILKG [489]
Ml_TypeIc     TRVLCN-MIQELWCKDPSERLSALRIKKTLSE [473]
Aqu_1.227950  LRGMSR-VMYECWYHQPTARPSAYYIRKKVDK [494]
Ml_TypeIb     LVELSR-ITSECWDKDPTTRLPSLRIRKDLMR [460]
Tad_22033     ISPICK-IIRECWSDNNESRLPVLRVKKTLHS [310]
Aqu_1.227949  FAELSQ-LIEQCWHHNGEARLTALRLKKSLSN [388]
Tad_22452     LRPYCK-VIRECWSENPSSRLSMLRVKKTLMK [311]
Cin_tgfbria   LSIISK-ILRETWCKTPSNRLTIHRVKKSLLK [450]
Cin_tgfbrib   MSTYTT-TLQECWSPRPESRLSMLRLRKTLYF [471]
Spu_alk2      LTSMAK-LMKECWCPTASARHTSLRVKKTLMK [461]
Ml_TypeIa     LRLMEK-LVQECWYHDPGARLAALRVKKSLVA [474]
Tad_27560     MRVIGQ-VLSECWHQSAPARLTALRIKKNLAK [316]
Dme_sax       MTGMSK-LMKECWHQNPDVRLPALRIKKTIHK [497]
Tca_sax       LSVMAK-LMRECWHHNPNVRLPALRIKKTILK [495]
178197_Nemve1 LQVMSK-LIRECWNPNPAARLTSLRIKKSLLK [468]
Cin_acvrib    MERMWK-LMNECWYESGCARLTALRVKKTIAK [470]
140805_Nemve1 MMRVAK-LMQECWHHSPEARLPALRIKKTLQS [466]
165860_Nemve1 LRTMGK-LMAECWSQQPAARLTALRVKKSLSK [470]
Dme_tkv1      LATVSK-IMQECWHPNPTVRLTALRVKKTLGR [476]
Bfl_221588    LTAMAK-LMRECWYHNPAARLTALRVKKTLNK [427]
Hsa_Actr1     LTSLAK-LMKECWYQNPSARLTALRIKKTLTK [467]
Dme_BaboA     LHNMAK-VMKECWYPNPVARLTALRIKKTLAS [467]
Hsa_TGFbr1    LRVMAK-IMRECWYANGAARLTALRIKKTLSQ [463]
Bfl_79754     LRVTSK-VMKECWYHNGAARLTALRIKKTLAQ [462]
Spu_alk5      MESYAK-VMKECWYQNGAARLTALRIKKTLAG [461]
Tca_babo      LRVMLK-LMKECWYHNATARLTALRIKKTLSN [467]
Tca_tkv       LKTLSK-VMQECWHANPSVRLTALRVKKSLSK [471]
Spu_alk3      LRTISK-VMSECWNQNPAARVTSLRVKKTLGK [470]
Sko_bmpr1     LRTMSK-VMQECWNHNPAARLTALRVKKTLGR [467]
Bfl_59353     LRPMAK-LMSECWAHNPNARLTALRVKKTISK [288]
Hsa_BMPr1B    LRQMGK-LMTECWAHNPASRLTALRVKKTLAK [466]
Dme_wit       AKVVRD-TCEDCWDHDADARLTSLCAEERMQE [476]
104199_Nemve1 LRFLKE-TIEDCWDQDGDARLLALCIKDRMSD [383]
Spu_bmpII     LRSLKE-TIEDCWDHDAEARLTALCVEERIIE [477]
Xla_bmprII    VRSLKE-TIDDCWDQDAEARLTAQCAEERMAE [466]
Hsa_BMPr2     VRSLKE-TIEDCWDQDAEARLTAQCAEERMAE [474]
Cin_tgfbrIIb  LSEFVDTILNETWEYDAEARITASCVLERFKV [495]
Bfl_213409    LCRMSE-IIEDCWDHDGEARITASCAEERINE [361]
Hsa_TGFbr2    IQMVCE-TLTECWDHDPEARLTAQCVAERFSE [445]
Tca_wit       ARLLCE-TAEDCWDQDAEARLTSLCVVERLLE [453]
Aqu_1.224888  LKRIIK-LIVEGWDEDPEARLTAANIKIQLES [468]
Aqu_1.224889  LKRIIK-LIKEGWDEDPEARLTAANIKIQLES [495]
Spu_TGFII     LTIIKN-TVVDCWDEDPEARLTASCVEARFQE [484]
Cin_tgfbrIIa  VGILCE-TMEECWDHDAEARLSAGCVEERINH [477]
Nve_acvr2     LRVIIQ-TIEECWDQDGEARLTSHCVAQRLKQ [458]
Tad_3190      ADLIRE-TIEDCWDDDAEARLTAGCVAERLAS [266]
Dme_punt      LNVFCD-TMEECWDHDAEARLSSSCVMERFAQ [453]
Spu_actII     LELLCE-TIEECWDQDAEARLSAGCVEERIAQ [457]
Tca_punt      LAAMCD-TIEECWDHDAEARLSASCVMERVML [463]
Bfl_124285    LEILCE-TIEECWDHDAEARLSAGCVEERLGQ [473]
Xla_acvr2a    MAMLCE-TIEECWDHDAEARLSAGCVEERIIQ [453]
Hsa_Actr2     LAQLCV-TIEECWDHDAEARLSAGCVEERVSL [456]

;
END;
set nowarnings=yes autoclose=yes;
	log start filename=Tgfr4.log;
	lset  rates=gamma ngammacat = 4;
	prset Aamodelpr=mixed;
	mcmcp ngen=5000000 printfreq=1000 samplefreq=100 nchains=4 savebrlens=yes nruns=4 filename=Tgfr4;
	[mcmc;]
